# Supplementary material for: Development and Validation of a Gas Chromatography-Mass Spectrometry Method for Determining Acaricides in Bee Pollen
Source: Molecules. 2023 Mar 9;28(6):2497. doi: 10.3390/molecules28062497 (PMC10056623; doi:10.3390/molecules28062497)
Supplement: Supplementary file 1 [file molecules-28-02497-s001.zip]

Archive with 1 entries (1 files):
- molecules-2266034-supplementary.pdf
